# Supplementary material for: A defucosylated anti-PD-L1 monoclonal antibody 13-mG2a-f exerts antitumor effects in mouse xenograft models of oral squamous cell carcinoma
Source: Biochem Biophys Rep. 2020 Aug 30;24:100801. doi: 10.1016/j.bbrep.2020.100801 (PMC7475192; doi:10.1016/j.bbrep.2020.100801)
Supplement: Multimedia component 1 [file mmc1.zip]

Archive with 6 entries (6 files):
- Kaneko_coi_disclosure.pdf
- Takei_coi_disclosure.pdf
- Kato_coi_disclosure.pdf
- Kawada_coi_disclosure.pdf
- Ohishi_coi_disclosure.pdf
- Harada_coi_disclosure.pdf
